# Supplementary material for: Predicting the risk factors of diabetic ketoacidosis-associated acute kidney injury: A machine learning approach using XGBoost
Source: Front Public Health. 2023 Apr 6;11:1087297. doi: 10.3389/fpubh.2023.1087297 (PMC10117643; doi:10.3389/fpubh.2023.1087297)
Supplement: Supplementary file 1 [file Data_Sheet_1.ZIP]

Archive with 1 entries (1 files):
- Machine_Learning_Code.txt
